# Supplementary material for: Current and Prospective Applications of CRISPR-Cas12a in Pluricellular Organisms
Source: Mol Biotechnol. 2022 Aug 8;65(2):196–205. doi: 10.1007/s12033-022-00538-5 (PMC9841005; doi:10.1007/s12033-022-00538-5)
Supplement: Supplementary file 1 — Supplementary file1 (XLSX 16 KB) [file 12033_2022_538_MOESM1_ESM.xlsx]

## Sheet: Feuille1
supplementary Table 1
purpose	CRISPR design	delivery method	significance	organism	reference	DOI
Proof-of-concept of Cas12a crRNA use in rice	Cas12a under ZmUbi promoter, crRNA array facing opposite direction under OsU6 promoter	plasmid transfection in protoplasts	crRNA arrays efficient in rice ; LbCas12a > FnCas12a ; no off-target observed	rice	Wang 2017	10.1016/j.molp.2017.03.001
assessment of AsCas12a and LbCas12a in rice	Plant codon-optimized Cas12a under ZmUbi promoter and crRNA array under ZmUbi promoter The crRNA array was placed in a ribozyme cassette to improve processing	plasmid transfection in protoplasts	LbCas12a is a highly efficient and specific genome editor in rice	rice	Tang 2017	10.1038/nplants.2017.18
proof-of-concept of dCas12a gene silencing in A.thaliana	Nuclease-dead LbCas12a or AsCas12a under AtUbi10 promoter fused to 3 SRDX proteins, with a crRNA cassette under ZmUbi	plasmid transfection in protoplasts	dLbCas12a and dAsCas12a gene silencing was highly efficient in A.thaliana	A.thaliana	Tang 2017	10.1038/nplants.2017.18
generation of a rat mutant model for atherosclerosis	crRNA and As- or Lb-Cas12a mRNA directly injected in zygote	RNA cytoplasmic microinjection in zygote	highly efficient, specific and safe genome editing with low mosaicism	rat	Lee 2019	10.1038/s41598-019-38732-2
improvement of safety and efficiency of the zygote injection technique	human codon-optimized AsCas12a with double SV40 NLS, crRNA flanked in 3’ by a tRNA, single-stranded DNA repair template	RNA pronuclear microinjection in zygote or somatic cell nuclear transfer	generation of Werner syndrome rabbit model and dystrophin gene-KO pigs	pig and rabbit	Wu 2018	10.1007/s00018-018-2810-3
development of a DNA-free plant genome editing technique	plant codon-optimized LbCas12a and AsCas12a	electroporation of ribonucleoproteins in protoplasts	the ribonucleoproteins achieved up to 11,7% of genome editing efficiency	tobacco and soybean	Kim 2017	10.1038/ncomms14406
correct a dystrophin mutation in mdx mice	LbCas12a mRNA, in vitro transcribed crRNA, 180bp single-stranded DNA repair template	RNA cytoplasmic microinjection in zygote	correction efficiency up to 50% (similar to Cas9), cure of muscular distrophy	mouse	Zhang 2017	10.1126/sciadv.1602814
Proof-of-concept of Cas12a ribonucleoproteins genome editing in zygotes	AsCas12a – crRNA ribonucleoproteins	electroporation or pronuclear microinjection of ribonucleoproteins in zygote	correction efficiency up to 64%	mouse	Hur 2016	10.1038/nbt.3596
Proof-of-concept of AsCas12a gene editing after pronuclear microinjection	crRNA and AsCas12a mRNA directly injected in zygote pronuclei	RNA pronuclear microinjection in zygote	highly efficient genome editing but only at high RNA concentrations	mouse	Watkins-Chow 2017	10.1534/g3.116.038091
Proof-of-concept of AsCas12a and LbCas12a gene editing in mice	crRNA and LbCas12a or AsCas12a mRNA directly injected in zygote cytoplasm	RNA cytoplasmic microinjection in zygote	high efficiency, low toxicity, high specificity, frequent mosaicism	mouse	Kim 2016	10.1038/nbt.3614
study of Cas12a temperature sensitivity	FnCas12a, AsCas12a and LbCas12a under ZmUbi promoter, crRNA array processed by HH and HDV ribozymes	plasmid transfection in protoplasts Plasmid transformation in embryogenic calli with Agrobacterium	Cas12a efficiency is strongly increased at temperatures above 28°C	rice	Malzahn 2019	10.1186/s12915-019-0629-5
study of Cas12a temperature sensitivity	LbCas12a under ZmUbi promoter, crRNA under a Pol-II promoter	floral dip Agrobacterium transformation	LbCas12a efficiency is strongly increased at temperatures above 28°C	A. thaliana and maize	Malzahn 2019	10.1186/s12915-019-0629-5
study of LbCas12a specificity in rice	Plant codon-optimized Cas12a under ZmUbi promoter and crRNA array under ZmUbi promoter The crRNA array was placed in a ribozyme cassette to improve processing	plasmid transformation in embryogenic calli with Agrobacterium	no off-target detected by whole-genome sequencing	rice	Tang 2018	10.1111/pbi.13068
comparison of LbCas12a and SpCas9 in zebrafish	ribonucleoproteins	ribonucleoprotein microinjection in zygote	LbCas12a is as efficient as SpCas9 in zebrafish	zebrafish	Meshalkina 2020	10.3390/genes11070740
optimisation of Cas12a use in ectothermic vertebrates	Codon-optimised LbCas12a and AsCas12a, synthetically produced crRNAs	ribonucleoprotein or RNA microinjection in zygote	efficient genome editing at low temperature, including with HDR, by LbCas12a	zebrafish and Xenopus tropicalis	Moreno-Mateos 2017	10.1038/s41467-017-01836-2
assessment of Cas12a for gene insertions in rice	One plasmid for codon-optimized LbCas12a or FnCas12a, one for the crRNA and one for the repair template (which has 1kb homology arms)	biolistics in calli	FnCas12a and LbCas12a induce efficient HDR-mediated knock-ins	rice	Begemann 2017	10.1038/s41598-017-11760-6
Proof-of-concept of Cas12a gene editing in rice	Codon-optimised LbCas12a, pre-crRNA	transformation in embryonic calli with Agrobacterium	gene editing was achieved with pre-crRNAs but not crRNAs	rice	Xu 2016	10.1111/pbi.12669
Proof-of-concept of LbCas12a gene editing in cotton	LbCas12a under pOsUbi promoter and tRNA‐crRNA1‐tRNA‐crRNA2 array under pGhU6.7 promoter	Plasmid transformation in embryogenic calli with Agrobacterium	LbCas12a is more efficient at high temperature	cotton	Li 2019	10.1111/pbi.13147
comparison of LbCas12a with other nucleases for HR efficiency in A.thaliana	plasmid with a crRNA, a homologous recombination donor containing a herbicide resistance gene and LbCas12a under either the PcUBI4-2 promoter or an egg-cell specific promoter	floral dip Agrobacterium transformation	increased efficiency of LbCas12a compared with SaCas9	A. thaliana	Wolter 2019	10.1111/tpj.14488
improvement of HDR-mediated genome editing in tomato	geminivirus replicon containing donor template for repair, dual crRNA under U6 and LbCas12a under 35S promoter	plasmid transformation in cotyledon explants with Agrobacterium tumefasciens	high HDR efficiency, production of salt-resistant tomatoes	tomato	van Vu 2019	10.1101/521419
treatment of macular degeneration in a mouse model	AAV2/9 expressing a crRNA under U6 and LbCas12a under EFS promoter	AAV intravitreal delivery	The therapeutic efficiency of the gene therapy is comparable to the standard-of-care	mouse	Koo 2018	10.1038/s41467-018-04175-y
improvement of oncolytic adenoviruses targeting non-small cell lung cancer	oncolytic adenovirus encoding LbCas12a under CMV promoter and a crRNA targeting EGFR under U6	oncolytic Adenovirus intratumoral injection	Complete tumor regression in treated mice	mouse	Yoon 2020	10.1016/j.ymthe.2020.07.003
Proof-of-concept of in vivo multiplex genome editing	Dual AAV vector: the first AAV encodes AsCas12a under the neuron-specific hSyn1 promoter, The second AAV encodes an array of 3 crRNAs under U6	stereotactic AAV injection in mouse hippocampal dentate gyrus	17% of target neurons were mutated in the 3 target genes simultaneously	mouse	Zetsche 2017	10.1038/nbt.3737
protection of silkworm against nucleopolyhedrovirus	transgenic silkworm with FnCas12a under NPV’s IE2 promoter and crRNA under U6	none (CRISPR-Cas endogeneously produced)	production of a NPV-resistant transgenic line	silkworm	Dong 2020	10.3389/fbioe.2020.00841
treatment of human beta-thalassemia	LbCas12a – crRNA ribonucleoproteins	electroporation of ribonucleoproteins in hematopoietic stem cells ex vivo	partial correction of beta-thalassemia	human	Xu 2019	10.1182/blood-2019-01-895094
development of a platform for multiplex gene editing of T cells	LbCas12a mRNA, AAV6 carrying a donor template and a dual crRNA array under U6	electroporation of LbCas12a mRNA and transduction of two AAV6 vectors carrying a crRNA and donor template in human primary T cells ex vivo	efficient double knock-in of CAR genes and knockout of immune checkpoint gene	human	Dai 2019	10.1038/s41592-019-0329-7
development of non viral vector Cas12a delivery	LbCas12a – crRNA ribonucleoproteins	Intravenous injection of PEI-coated DNA-based non viral vectors	Two-fold decrease in plasma cholesterol concentration	mouse	Sun 2020	10.1126/sciadv.aba2983
assessment of crRNA-tRNA arrays in drosophila	plasmid carrying AsCas12a under actin5c promoter, and a crRNA-tRNA array under U6:3	plasmid injection in embryos	very low efficiency of AsCas12a compared with SpCas9	drosophila	Port 2016	10.1038/nmeth.3972
development of high efficiency Cas12a gene editing platform in drosophila	plasmid carrying LbCas12a-D156R under actin5c promoter, and a crRNA-tRNA array under U6:3	plasmid injection in embryos or transgenic organisms	high efficiency of the D156R LbCas12a variant	drosophila	Port 2020	10.1073/pnas.2004655117
optimisation of gene correction in tobacco	plasmid carrying LbCas12a-D156R under UbiP, a crRNA cassette under rbsT, a HDR donor template and a kanamycin resistance gene	Agrobacterium transformation of seedlings by vacuum infiltration	the D156R LbCas12a variant performs gene correction more efficiently than SaCas9	tobacco	Huang 2021	10.1111/pbi.13546
optimisation of gene correction in Arabidopsis	plasmid carrying LbCas12a-D156R under EC-P, a crRNA cassette, a HDR donor template and a kanamycin resistance gene	floral dip Agrobacterium transformation	the D156R LbCas12a variant performs gene correction more efficiently than LbCas12a	A. thaliana	Merker 2020	10.1111/pbi.13426
selection of temperature-tolerant LbCas12a variants	plasmid carrying LbCas12a variants under PcUbi4-2 and a crRNA cassette under the AtU6-26 promoter	floral dip Agrobacterium transformation	the D156R LbCas12a variant is the most efficient at low temperatures	A. thaliana	Schindele 2020	10.1111/pbi.13275
optimisation of gene editing in wheat	Plasmid encoding AsCas12a or LbCas12a under ZmUbi, crRNA cassette under TaU6	biolistic delivery in embryos	AsCas12a is the most efficient and specific Cas protein for knock-outs in wheat	wheat	Kim 2021	10.1007/s10142-021-00782-z
assessment of trans cleavage in vivo	LbCas12a – crRNA or AsCas12a – crRNA ribonucleoproteins	ribonucleoprotein microinjection in zygote	collateral cleavage is not detectable in mice	mouse	Wei 2021	10.1007/s13238-021-00824-z
comparison of Cas12a and Cas9 for multiplex efficiency	maize codon-optimised Cas12a with NLS under pZmUbi promoter and crRNA array under pZmU6 promoter	Agrobacterium transformation of immature embryos	Cas12a is less efficient than Cas9 (probably due to its temperature-sensitivity)	maize	Gong 2021	10.3390/agriculture11050429
establishment of Cas12a biolistics and gene editing in maize	AsCas12a-WT, AsCas12a-V3, AsCas12a-Ultra or LbCas12a-V3 associated with crRNA as ribonucleoproteins	biolistics delivery of ribonucleoproteins in immature embryos or leaf protoplasts	a simple and efficient protocol for biolistic delivery was developed	maize	Dong 2021	10.3389/fgeed.2021.670529
generation of gossypol-free cotton	LbCas12a under OsUbi promoter and tRNA‐crRNA1‐tRNA‐crRNA2 array under GhU6.7 promoter	Plasmid transformation in embryogenic calli with Agrobacterium	LbCas12a-mediated gene editing is optimal at 34°C	cotton	Li 2021	10.1111/pbi.13470
comparison of Cas12a and Cas9 in maize	rice codon-optimized LbCas12a under ZmUbi promoter and crRNA array under ZmUbi promoter The crRNA array was placed in a ribozyme cassette to improve processing	Plasmid transformation in immature embryos with Agrobacterium	Cas12a proved less efficient than Cas9 at room temperature	maize	Lee 2019	10.1111/pbi.12982
improving protocols for Cas12a-based gene editing in soybean	LbCas12a – crRNA ribonucleoproteins	PEG-mediated ribonucleoprotein transfection in protoplasts	fast protocols for soybean gene editing were established	soybean	Kim 2021	10.1007/s00299-020-02597-x
establishment of Cas9 and Cas12a-based gene editing in blueberry	Cas12a under AtUbi or P35S and a dual crRNA array under AtU6	Agrobacterium transformation of leaf explants	Cas12a was very inefficient at room temperature	blueberry	Han 2021	10.1007/s11240-021-02177-1
establish novel Cas12a nucleases, including some with modified PAM requirements, for multiplex gene editing in plants	several Cas12a nucleases tested under ZmUbi promoter along with crRNA-ribozyme multiplex arrays under ZmUbi	Agrobacterium transformation of protoplasts or calli	Mb2Cas12a is efficient, temperature tolerant and can use non-canonical PAMs LbCas12a-mediated multiplex editing approaches 100% efficiency with crRNA-ribozyme arrays MbCas12a-mediated gene editing enabled the generation of high-yield, blight-disease resistant rice LbCas12a facilitated multiplex gene silencing	rice	Zhang 2021	10.1038/s41467-021-22330-w
establish multiplex gene silencing in plants	LbCas12a under ZmUbi promoter along with a crRNA array under ZmUbi	floral dip Agrobacterium transformation	LbCas12a facilitated multiplex gene silencing	A.thaliana	Zhang 2021	10.1038/s41467-021-22330-w
improve multiplex gene editing	FnCas12a under OsACTIN1 and a crRNA-tRNA array under U3	Agrobacterium transformation of calli	tRNA-crRNA arrays increase multiplex editing efficiency	rice	Hu 2020	10.1016/j.cj.2019.06.007
production of canker-resistant citrus	LbCas12a-NLS-HA under CaMV35S and a crRNA under CaMV35S	Agrobacterium transformation of epicotyl explants	the adaptation of Cas12a to promoter targeting facilitates editing of gene expression regulation	citrus	Jia 2019	10.1111/pbi.13109
compare AsCas12a, LbCas12a and SpCas9	crRNA-ribozyme cassette under U6-26 and LbCas12a or AsCas12a under 35S promoter	Agrobacterium transformation of leaf explants (tobacco, tomato) Agrobacterium floral dip (A.thaliana)	LbCas12a achieved 54% efficiency in tobacco and is suited to perform large deletions in A.thaliana Cas12a mostly generated short deletions and did not make off-targets	tobacco, tomato and A.thaliana	Bernabé-Orts 2019	10.1111/pbi.13113
gene editing with Cas12a and crRNA expressed in a single transcription unit	LbCas12a – polyA – {crRNA-ribozyme} array cassette expressed under pZmUbi	Agrobacterium transformation of protoplasts	Expression of Cas12a and crRNAs in a single transcription unit facilitated gene editing	rice	Tang 2018	10.1111/pbi.13068
investigating FnCas12a PAM requirements in plants	Plant codon-optimized Cas12a under ZmUbi promoter and crRNA array under ZmUbi promoter The crRNA array was placed in a ribozyme cassette to improve processing	Agrobacterium transformation of protoplasts	FnCas12a has a high failure rate with GTTA and GTTC PAMs	rice	Zhong 2018	10.1016/j.molp.2018.03.008
investigate anti-CRISPR proteins in plants	Not specified	Agrobacterium transformation of leaves	AcrVA1 inhibited LbCas12a activity	tobacco	Calvache 2021	10.1111/pbi.13723
inducing crossing-overs at chosen sequences	LbCas12a under pZmUbi along with a crRNA expressing cassette	Agrobacterium transformation of embryo explants	Cas12a facilitates targeted crossing-overs	maize	Kouranov 2021	10.21203/rs.3.rs-476417/v1
delivering Cas12a in tobacco through viral vectors	TEV-encoded LbCas12a with NLS sequence, along with a PVX-encoded crRNA array	agroinoculation of leaves using Agrobacterium carrying virus genomes as plasmids	whole mature plants can be edited using plant viral vectors	tobacco	Uranga 2021	10.1101/2021.04.19.440450
establish the MAD7 nuclease in plants	rice codon-optimized MAD7 under pZmUbi along with a crRNA-ribozyme cassette under pZmUbi	Agrobacterium transformation of calli for rice plasmid biolistic delivery in immature embryo cells for wheat	MAD7 achieved editing efficiencies similar to LbCas12a, including in multiplex targeting Variants with enlarged PAM requirements or targeted deletion activity were developed	maize and wheat	Lin 2021	10.1016/j.jgg.2021.04.003
perform targeted large deletions	crRNA array under pGmU6 followed by LbCas12a under pGmUBQ	Agrobacterium transformation of cotyledon explants	LbCas12a remained highly active down to 24°C Megabase-long deletions can be obtained by targeting 2 different sites on the same chromosome	soybean	Duan 2021	10.1111/jipb.13158
establish a model of cryopyrin-associated periodic syndrome	human codon-optimized AsCas12a with double SV40 NLS; crRNA flanked in 3’ by a tRNA	Co-electroporation of Cas12a protein, single-stranded HDR donor and crRNA-expressing plasmid in fetal fibroblasts	successful gene repair in 8.7% of target cells Adult pigs carrying the desired mutation were obtained after nuclear transplantation in oocytes	pig	Li 2020	10.4049/jimmunol.1901468
